# Supplementary material for: Ir-Catalyzed Chemo-, Regio-, and Enantioselective Allylic Enolization of 6,6-Dimethyl-3-((trimethylsilyl)oxy)cyclohex-2-en-1-one Involving Keto-Enol Isomerization
Source: Molecules. 2022 Oct 17;27(20):6981. doi: 10.3390/molecules27206981 (PMC9612087; doi:10.3390/molecules27206981)
Supplement: Supplementary file 1 [file molecules-27-06981-s001.zip]

Archive with 1 entries (1 files):
- molecules-1934655-supplementary.pdf
